# Supplementary material for: Surgical Resection Is Superior to TACE in the Treatment of HCC in a Well Selected Cohort of BCLC-B Elderly Patients—A Retrospective Observational Study
Source: Cancers (Basel). 2022 Sep 12;14(18):4422. doi: 10.3390/cancers14184422 (PMC9496726; doi:10.3390/cancers14184422)
Supplement: Supplementary file 1 [file cancers-14-04422-s001.zip]

Archive with 1 entries (1 files):
- cancers-1914143-supplementary.pdf
